# Supplementary material for: Complement Hyperactivation Is Mediated by Alternative and Lectin Pathways During Early Phase of Severe Vaccination‐Omicron BA.5 Infection
Source: J Med Virol. 2026 Mar 7;98(3):e70863. doi: 10.1002/jmv.70863 (PMC12967031; doi:10.1002/jmv.70863)
Supplement: Supplementary file 3 — Tables_S1‐S4‐20251225. [file JMV-98-e70863-s002.xlsx]

## Sheet: Table S1
	Table S1. The characteristics of study subjects (125 COVID-19 patients).
		Mild	Moderate	Severe	Critical
	n	12	45	40	28
	Age (years)	56.45 (46.36-68.74)	53.41 (48.29-59.07)	71.33 (67.66-75.20)	73.68 (68.37-79.41)
	Sex (M|F)	10(83%)丨2 (17%)	21(47%)丨24 (53%)	33 (82.5%)丨7 (17.5%)	24 (86%)丨4 (14%)
	Average vaccination doses	3	3	3	1
	Vaccine	CoronaVac or BBIBP-CorV	CoronaVac or BBIBP-CorV	CoronaVac or BBIBP-CorV	CoronaVac or BBIBP-CorV

## Sheet: Table S2
	Table S2. The characteristics of all healthy donors.
		Healthy Donors	I-I-I Vaccination for 4 months	I-I-I Vaccination for 8 months
	n	54	19	17
	Age (years)	26.44 (25.61-27.31)	34.46 (30.18-39.35)	35.97 (32.40-39.95)
	Sex (M|F)	24(44%)丨30 (56%)	4(21%)丨15 (79%)	7 (41%)丨10 (59%)
	Average vaccination doses	/	3	3
	Vaccine	/	CoronaVac or BBIBP-CorV	CoronaVac or BBIBP-CorV

## Sheet: Table S3
	Table S3：Detailed data for kinetic fitting of immune parameters.
	Figure No.	Group	Parameter	Peak time (dps)	Peak response	95% Confidence Internal
	Fig 1A	Mild	sC5b-9 (ng/mL)	14	108.26	29.38 to 187.13
		Moderate		22	155.53	82.44 to 228.62
		Severe		14	202.32	141.55 to 263.10
		Critical		7	248.54	183.92 to 313.17
	Fig 2A	Mild	CBb (ng/mL)	18	806.14	434.84 to 1177.45
		Moderate		20	670.52	458.87 to 882.17
		Severe		7	552.22	281.70 to 822.74
		Critical		17	335.42	274.72 to 396.12
	Fig 2D	Mild	Factor B (ng/mL)	14	37.88	7.62 to 68.15
		Moderate		20	43.95	27.86 to 60.05
		Severe		28	116.29	77.18 to 155.40
		Critical		7	118.8	57.25 to 164.36
	Fig 3A	Mild	C4d (ng/mL)	18	43.39	1.83 to 84.95
		Moderate		23	36.189	14.11 to 58.27
		Severe		32	90.1	61.20 to 119.00
		Critical		11	115.56	83.57 to 147.55
	Fig 4A	Mild	MBL (ng/mL)	28	521.859	112.36 to 931.36
		Moderate		21	830.31	0 to 1840.53
		Severe		7	960.67	57.63 to 1863.70
		Critical		7	342.97	179.48 to 506.47
	Fig 4D	Mild	C1q (μg/mL)	22	601.87	0 to 1633.54
		Moderate		24	675.36	150.55 to 1200.18
		Severe		13	406.36	62.60 to 750.11
		Critical		7	307.82	123.88 to 491.75

## Sheet: Table S4
	Table S4: Detailed statistical information for non-parametric data.
	Figure No.	Parameter	Group	dps	25% Percentile	median	75% Percentile	IQR
	Fig 1B	sC5b-9 (ng/mL)	Mild	14	41.94	53.82	105.6	63.66
				21	43.32	50.54	58.29	14.97
				35	40.84	49.44	69.12	28.28
			Moderate	14	40.53	50.54	196.8	156.27
				21	33.91	111.5	211	177.09
				35	33.63	79.34	216.9	183.27
			Severe	14	40.34	147.2	227.1	186.76
				21	103.1	166.2	449	345.9
				35	34.98	189.5	221	186.02
			Critical	14	94.37	159.8	223.5	129.13
				21	110.9	185.5	222.9	112
				35	155	205.1	209.1	54.1
	Fig 1C	C3a (ng/mL)	Mild	14	5.65	7.47	7.66	2.01
				21	5.43	12.06	13.3	7.87
				35	7.15	12.98	13.09	5.94
			Moderate	14	10.65	14.43	68.32	57.67
				21	10.41	40.67	69.85	59.44
				35	11.21	25.16	75.36	64.15
			Severe	14	9.88	63.82	84.34	74.46
				21	11.21	52.02	78.47	67.26
				35	17.92	58.64	65.94	48.02
			Critical	14	28.32	49.94	79.38	51.06
				21	25.54	57.84	70.88	45.34
				35	13.01	76.34	78.06	65.05
	Fig 1E	C5a (pg/mL)	Mild	14	391	982.7	1390	999
				21	440.6	651.7	805	364.4
				35	350.7	668.9	1243	892.3
			Moderate	14	591.2	1001	1508	916.8
				21	323.1	466.4	779	455.9
				35	410.4	581	808.7	398.3
			Severe	14	543.2	1055	2433	1889.8
				21	1348	3620	7735	6387
				35	338.8	1187	1412	1073.2
			Critical	14	1170	1728	3434	2264
				21	1023	1429	2834	1811
				35	1788	2618	4192	2404
	Fig 2B	CBb (ng/mL)	Mild	14	365.2	554	1334	968.8
				21	552.9	574.6	1140	587.1
				35	255.8	334.1	483.1	227.3
			Moderate	14	409.2	519.2	641.2	232
				21	349.6	395.1	497.3	147.7
				35	260.8	307.8	400.9	140.1
			Severe	14	244.6	322.9	389.5	144.9
				21	202.4	300.2	661.5	459.1
				35	151	218.1	296.6	145.6
			Critical	14	257.4	366.3	493.9	236.5
				21	178.9	220.8	420.7	241.8
				35	118.5	123.9	226.1	107.6
	Fig 2E	Factor B (ng/mL)	Mild	14	7.07	22.44	41.94	34.87
				21	11.09	19.2	31.5	20.41
				35	6.57	23.6	47.19	40.62
			Moderate	14	17.82	29.72	50.88	33.06
				21	14.18	21	56.85	42.67
				35	17.86	22.3	25.29	7.43
			Severe	14	20.76	27.16	66.26	45.5
				21	40.65	81.82	223.6	182.95
				35	18.8	52.5	169	150.2
			Critical	14	50.72	94.08	127.2	76.48
				21	38.06	53.86	116.5	78.44
				35	59.4	69.79	101	41.6
	Fig 3B	C4d (ng/mL)	Mild	14	6.13	14.61	55.37	49.24
				21	10.68	19.64	86.36	75.68
				35	14.26	21.36	38.33	24.07
			Moderate	14	6.75	12.72	22.21	15.46
				21	5.04	7.915	11.87	6.83
				35	6.478	10.69	14.67	8.192
			Severe	14	2.86	8.77	19.94	17.08
				21	11.71	65.34	174.3	162.59
				35	43.36	68.28	114.7	71.34
			Critical	14	57.39	126.5	200.1	142.71
				21	32.84	75.58	143.3	110.46
				35	40.43	72.64	96.35	55.92
	Fig 4B	MBL (ng/mL)	Mild	14	184.4	284.9	535.8	351.4
				21	328.5	569.2	662.1	333.6
				35	214	618	703.1	489.1
			Moderate	14	12.9	150.6	276.9	264
				21	22.76	170.6	393.6	370.84
				35	18.45	175.6	564	545.55
			Severe	14	17.68	142.4	243.4	225.72
				21	75.04	163.4	245.2	170.16
				35	69.07	175.8	196.8	127.73
			Critical	14	153.5	196.1	352.8	199.3
				21	147	172	245.1	98.1
				35	152.9	170.4	283.4	130.5
	Fig 4E	C1q (μg/mL)	Mild	14	1	1.78	82.51	81.51
				21	4.855	61.06	1460	1455.14
				35	1	12.47	78.28	77.28
			Moderate	14	1	6.865	19.03	18.03
				21	1	1	64.74	63.74
				35	1	1	2.395	1.395
			Severe	14	1	1	9.97	8.97
				21	1	1.585	76.56	75.56
				35	1	1	7.25	6.25
			Critical	14	1	45.69	96.96	95.96
				21	1.99	44.67	95.55	93.56
				35	1	1	30.27	29.27
	Fig 6A	Ferritin (ng/mL)	Mild	14	26.64	49.13	127.9	101.26
				21	31.07	55.24	95.55	64.48
				35	24.26	56.44	134.8	110.54
			Moderate	14	68.27	131.4	179.8	111.53
				21	52.51	93.16	202.7	150.19
				35	53.84	59.81	93.78	39.94
			Severe	14	66.54	84.55	368.2	301.66
				21	147.9	507.9	1494	1346.1
				35	104	163.8	848.9	744.9
			Critical	14	173.1	290.7	484.5	311.4
				21	96.61	205.2	374.8	278.19
				35	193	249.7	499.8	306.8
	Fig 6C	C-reactive protein (mg/L)	Mild	14	0.92	1.53	1.72	0.8
				21	0.97	1.44	2.23	1.26
				35	0.72	1.22	1.91	1.19
			Moderate	14	1.8	2.22	2.988	1.188
				21	1.753	2.32	3.875	2.122
				35	1.91	2.51	2.77	0.86
			Severe	14	1.94	2.47	6.41	4.47
				21	1.823	2.52	7.05	5.227
				35	1.57	3.3	4.36	2.79
			Critical	14	1.905	3.05	7.1	5.195
				21	2.425	4.12	7.24	4.815
				35	1.19	2.08	2.43	1.24
	Fig 6E	Haptoglobin (g/L)	Mild	14	4.01	5.06	7.7	3.69
				21	3.375	3.64	13.48	10.105
				35	0.78	5.21	7.03	6.25
			Moderate	14	4.23	5.09	9.165	4.935
				21	3.29	5.885	7.945	4.655
				35	4.19	4.675	8.338	4.148
			Severe	14	4.13	6.83	10.48	6.35
				21	5.333	5.98	14.12	8.787
				35	1.95	3.17	7.67	5.72
			Critical	14	4.645	6.65	11.68	7.035
				21	4.66	7.17	20.27	15.61
				35	2.69	3.52	6.76	4.07
